# Supplementary material for: Examining Prenylated Xanthones as Potential Inhibitors Against Ketohexokinase C Isoform for the Treatment of Fructose-Driven Metabolic Disorders: An Integrated Computational Approach
Source: Pharmaceuticals (Basel). 2025 Jan 18;18(1):126. doi: 10.3390/ph18010126 (PMC11768319; doi:10.3390/ph18010126)
Supplement: Supplementary file 1 [file pharmaceuticals-18-00126-s001.zip]

Archive with 1 entries (1 files):
- pharmaceuticals-3437767-supplementary.pdf
